# Supplementary material for: The Important Role of m6A-Modified circRNAs in the Differentiation of Intramuscular Adipocytes in Goats Based on MeRIP Sequencing Analysis
Source: Int J Mol Sci. 2023 Mar 2;24(5):4817. doi: 10.3390/ijms24054817 (PMC10003525; doi:10.3390/ijms24054817)
Supplement: Supplementary file 1 [file ijms-24-04817-s001.zip]

Archive with 6 entries (6 files):
- Figure S1.pdf
- Figure S2.pdf
- Figure S3.pdf
- ijms-2146702-supplementary.pdf
- Table S1.xlsx
- Table S2.xlsx
