# Supplementary material for: The Important Role of m6A-Modified circRNAs in the Differentiation of Intramuscular Adipocytes in Goats Based on MeRIP Sequencing Analysis
Source: Int J Mol Sci. 2023 Mar 2;24(5):4817. doi: 10.3390/ijms24054817 (PMC10003525; doi:10.3390/ijms24054817)
Supplement: Supplementary file 1 [file ijms-24-04817-s001.zip › Table S1.xlsx]

## Sheet: Sheet1
Table S1. The differential m6A methylation peaks between the IMA and IMPA groups.
chr	start	end	length	gene_id	geneStrand	transcriptId	annotation	circRNA_id	genomic_length	circRNA_length	type	case_value	control_value	FoldChange	log2FoldChange	z-score	pValue	qValue	Regulation
NC_030819.1	35549676	35551085	1410	LMO7	2	XM_018056499.1	circRNA	circRNA_1055	31929	2513	sense-overlapping	509.24	42.7176	9.97612	3.31848	19.7976	3.12099e-87	1.65153e-85	Up
NC_030825.1	56511885	56517614	5730	NUCB1	1	XM_018062749.1	circRNA	circRNA_1438	542	277	sense-overlapping	365.224	0	611.273	9.25567	16.7098	1.1116e-62	3.52932e-61	Up
NC_030820.1	33128553	33129648	1096	ZEB1	2	XM_018057185.1	circRNA	circRNA_1119	1811	1811	exonic	423.247	63.2423	5.60057	2.48557	15.6182	5.46928e-55	1.3892e-53	Up
NC_030817.1	21218634	21218882	249	SLC8A3	1	XM_018054022.1	circRNA	circRNA_0873	1846	1846	exonic	236.074	0	395.115	8.62613	13.9637	2.59711e-44	3.43576e-43	Up
NC_030817.1	16161014	16161210	197	C10H14orf1	1	XM_018053949.1	circRNA	circRNA_0866	66486	61998	sense-overlapping	364.576	63.9732	4.76909	2.25371	13.6817	1.30547e-42	1.50722e-41	Up
NC_030810.1	10437366	10437666	301	ZMYM4	1	XM_018041376.1	circRNA	circRNA_0238	2795	758	sense-overlapping	214.494	0	358.998	8.48783	13.4144	4.97761e-41	5.26797e-40	Up
NC_030818.1	74783037	74799539	16503	ATAD2B	1	XM_018055586.1	circRNA	circRNA_1012	59367	2238	sense-overlapping	193.564	0	323.966	8.3397	12.8463	9.02436e-38	7.64062e-37	Up
NC_030834.1	12234705	12235515	811	WHSC1L1	1	XM_005698833.3	circRNA	circRNA_1944	36236	5023	sense-overlapping	192.267	0	321.795	8.33	12.8098	1.44525e-37	1.16169e-36	Up
NC_030819.1	61360331	61366664	6334	DCLK1	2	XM_018056654.1	circRNA	circRNA_1079	23513	743	sense-overlapping	189.528	0	317.212	8.3093	12.7322	3.91563e-37	3.03223e-36	Up
NC_030827.1	66412450	66418587	6138	PAPD7	2	XM_018065610.1	circRNA	circRNA_1583	14003	1656	sense-overlapping	421.746	106.135	3.32536	1.73351	12.3879	3.03814e-35	2.16766e-34	Up
NC_030824.1	65591943	65722855	130913	FBXW7	2	XM_005691173.3	circRNA	circRNA_1379	1243	614	sense-overlapping	150.081	0	251.19	7.97263	11.524	9.98575e-31	5.61146e-30	Up
NC_030822.1	2220783	2221074	292	LOC108637622	1	LOC108637622	circRNA	circRNA_1223	13462	13462	intergenic	294.685	64.0763	3.84864	1.94435	11.1962	4.25522e-29	1.95802e-28	Up
NW_017189516.1	65542014	65549365	7352	GYG2	2	XM_018043740.1	circRNA	circRNA_2076	487	487	sense-overlapping	934.193	425.754	1.83621	0.876735	10.8257	2.60045e-27	1.16288e-26	Up
NC_030816.1	89755515	89761872	6358	AFDN	1	XM_018053482.1	circRNA	circRNA_0851	7001	438	sense-overlapping	127.649	0	213.646	7.73908	10.7427	6.41461e-27	2.76154e-26	Up
NC_030833.1	40085077	40095575	10499	PANK1	1	XM_018041475.1	circRNA	circRNA_1927	477	477	sense-overlapping	127.649	0	213.646	7.73908	10.7427	6.41461e-27	2.76154e-26	Up
NC_030831.1	53927089	53927485	397	POLI	1	XM_018039700.1	circRNA	circRNA_1816	44411	25124	sense-overlapping	126.736	0	212.118	7.72872	10.7091	9.22665e-27	3.79218e-26	Up
NC_030812.1	89059657	89082769	23113	AEBP2	2	XM_018048413.1	circRNA	circRNA_0479	37389	837	sense-overlapping	126.736	0	212.118	7.72872	10.7091	9.22665e-27	3.79218e-26	Up
NC_030830.1	2294137	2300517	6381	RREB1	1	XM_018038921.1	circRNA	circRNA_1731	10175	706	sense-overlapping	125.824	0	210.59	7.71829	10.6753	1.32789e-26	5.20499e-26	Up
NC_030832.1	40070160	40113766	43607	FOXK1	2	XM_018040701.1	circRNA	circRNA_1882	2257	950	sense-overlapping	125.824	0	210.59	7.71829	10.6753	1.32789e-26	5.20499e-26	Up
NC_030815.1	8161298	8161895	598	LOC108636534	2	XM_018051845.1	circRNA	circRNA_0725	4841	2872	sense-overlapping	230.981	42.7176	4.52496	2.17791	10.662	1.53337e-26	5.90114e-26	Up
NC_030814.1	95459805	95465807	6003	KANK2	2	XM_018051102.1	circRNA	circRNA_0668	3756	703	sense-overlapping	106.07	0	177.529	7.47191	9.90259	4.05642e-23	1.27201e-22	Up
NC_030810.1	104925187	104934035	8849	ASH1L	2	XM_018046242.1	circRNA	circRNA_0323	25342	1027	sense-overlapping	105.157	0	176.001	7.45944	9.86472	5.91981e-23	1.81598e-22	Up
NC_030825.1	61818554	61818754	201	LOC102187258	1	XM_018063215.1	circRNA	circRNA_1440	18461	9053	sense-overlapping	104.509	0	174.915	7.45051	9.83769	7.74677e-23	2.31492e-22	Up
NC_030832.1	19920722	19925867	5146	POLR3E	1	XM_018040861.1	circRNA	circRNA_1858	1414	277	sense-overlapping	422.923	147.565	2.3984	1.26208	9.80105	1.11419e-22	3.26042e-22	Up
NC_030818.1	37617632	37617931	300	CCDC88A	2	XM_005686617.3	circRNA	circRNA_0993	5102	824	sense-overlapping	402.785	148.399	2.27137	1.18356	9.09261	9.66906e-20	2.63513e-19	Up
NC_030832.1	9606211	9615045	8835	CLEC16A	1	XM_018040271.1	circRNA	circRNA_1847	36379	810	sense-overlapping	85.668	0	143.382	7.16372	9.0004	2.24904e-19	5.97549e-19	Up
NC_030825.1	66508536	66511261	2726	LOC106501787	2	XM_013971733.2	circRNA	circRNA_1450	40276	38299	sense-overlapping	85.668	0	143.382	7.16372	9.0004	2.24904e-19	5.97549e-19	Up
NC_030832.1	3171843	3180782	8940	ADCY9	2	XM_018040729.1	circRNA	circRNA_1842	11005	947	sense-overlapping	84.4909	0	141.412	7.14376	8.94433	3.74228e-19	9.58205e-19	Up
NC_030818.1	87635530	87642113	6584	ASAP2	2	XM_018055681.1	circRNA	circRNA_1019	1089	265	sense-overlapping	84.4909	0	141.412	7.14376	8.94433	3.74228e-19	9.58205e-19	Up
NC_030817.1	37450435	37471027	20593	DDHD1	1	XM_005685830.3	circRNA	circRNA_0886	19210	767	sense-overlapping	83.8424	0	140.326	7.13264	8.91322	4.95716e-19	1.22244e-18	Up
NC_030824.1	37960007	37960406	400	ANKRD50	2	XM_018061515.1	circRNA	circRNA_1365	6798	3778	sense-overlapping	83.8424	0	140.326	7.13264	8.91322	4.95716e-19	1.22244e-18	Up
NC_030823.1	69263903	69271561	7659	VASH2	2	XM_018060744.1	circRNA	circRNA_1312	892	132	sense-overlapping	931.25	489.552	1.59189	0.67074	8.57031	1.03203e-17	2.38306e-17	Up
NC_030828.1	67055104	67055402	299	LOC106501899	1	XM_018066049.1	circRNA	circRNA_1654	66702	59834	sense-overlapping	560.085	255.09	1.83741	0.877673	8.38593	5.0328e-17	1.14958e-16	Up
NC_030814.1	104469446	104473485	4040	HOMER3	2	XM_018051463.1	circRNA	circRNA_0680	1903	240	sense-overlapping	868.398	467.984	1.55286	0.634931	7.88241	3.21115e-15	7.05563e-15	Up
NC_030813.1	115592559	115674304	81746	RGS12	1	XM_018049801.1	circRNA	circRNA_0570	37555	2083	sense-overlapping	360.924	149.443	2.0211	1.01514	7.6008	2.943e-14	6.20866e-14	Up
NC_030808.1	149575884	149583657	7774	DYRK1A	1	XM_018052842.1	circRNA	circRNA_0096	4067	432	sense-overlapping	853.533	466.698	1.53049	0.613994	7.58434	3.34173e-14	7.02648e-14	Up
NC_030831.1	41985364	41989095	3732	RALBP1	1	XM_018039437.1	circRNA	circRNA_1797	2079	756	sense-overlapping	214.494	85.2976	2.10438	1.0734	6.1324	8.65639e-10	1.57052e-09	Up
NC_030824.1	61296124	61302502	6379	NR3C2	2	XM_005691196.3	circRNA	circRNA_1377	1765	1765	exonic	378.852	191.57	1.65496	0.726799	5.86145	4.58833e-09	8.07088e-09	Up
NC_030809.1	512933	555394	42462	CROCC	1	XM_018054612.1	circRNA	circRNA_0108	854	264	sense-overlapping	125.764	42.1616	2.49623	1.31975	5.53145	3.17586e-08	5.36349e-08	Up
NC_030825.1	42141608	42225275	83668	ZNF536	1	XM_018062250.1	circRNA	circRNA_1416	2172	2172	exonic	126.352	42.7176	2.47527	1.30758	5.50488	3.69427e-08	6.17332e-08	Up
NC_030813.1	116459965	116483007	23043	FAM193A	1	XM_018049834.1	circRNA	circRNA_0582	4292	549	sense-overlapping	192.915	85.4351	1.88963	0.918101	5.10996	3.22235e-07	5.21987e-07	Up
NC_030820.1	45840905	45842301	1397	LARP4B	1	XM_018057347.1	circRNA	circRNA_1129	19132	475	sense-overlapping	190.825	85.4351	1.86915	0.902386	5.00883	5.47632e-07	8.82606e-07	Up
NC_030813.1	116826371	116844108	17738	HTT	1	XM_018049860.1	circRNA	circRNA_0587	11977	484	sense-overlapping	208.429	105.404	1.6548	0.726661	4.34588	1.38718e-05	2.04375e-05	Up
NC_030829.1	36829876	36832715	2840	ADAMTS9	1	XM_005695759.3	circRNA	circRNA_1689	56238	2896	sense-overlapping	126.736	64.0763	1.6552	0.727002	3.38985	0.000699321	0.000936854	Up
NC_030825.1	23020758	23021057	300	CHD9	1	XM_005691975.3	circRNA	circRNA_1399	1620	1620	exonic	63.7646	318.751	0.167407	-2.57857	-15.1243	1.12061e-51	2.2237e-50	Down
NC_030820.1	75314614	75354619	40006	ZMYND8	2	XM_018057970.1	circRNA	circRNA_1149	7314	732	sense-overlapping	0	233.731	0.00179019	-9.12567	-14.7355	3.81142e-49	6.36909e-48	Down
NC_030826.1	53784636	53812138	27503	SEPTIN9	2	XM_018063714.1	circRNA	circRNA_1531	642	642	exonic	0	212.27	0.00197119	-8.98672	-14.1659	1.48924e-45	2.0558e-44	Down
NC_030825.1	3010918	3011590	673	LOC106501919	2	XM_018061690.1	circRNA	circRNA_1385	24831	14303	sense-overlapping	82.6653	318.992	0.216865	-2.20513	-13.8043	2.40135e-43	2.82381e-42	Down
NC_030809.1	113508380	113508876	497	SP3	2	XM_018064800.1	circRNA	circRNA_0178	1360	1360	exonic	41.3326	233.663	0.14803	-2.75604	-13.4201	4.60787e-41	4.95932e-40	Down
NC_030833.1	11981485	11988759	7275	SEC23IP	2	XM_005698546.3	circRNA	circRNA_1905	27993	2613	sense-overlapping	0	169.377	0.00247036	-8.66106	-12.9034	4.30484e-38	3.69401e-37	Down
NC_030815.1	40220320	40221369	1050	GLIS3	1	XM_018052026.1	circRNA	circRNA_0743	7661	1334	sense-overlapping	63.7646	256.03	0.208417	-2.26245	-12.5624	3.3986e-36	2.48059e-35	Down
NC_030815.1	76948426	76949174	749	KIF27	2	XM_018052416.1	circRNA	circRNA_0762	25806	1881	sense-overlapping	0	148.677	0.0028143	-8.47301	-12.2185	2.47525e-34	1.66327e-33	Down
NC_030827.1	13792302	13792500	199	NLN	2	XM_005694627.3	circRNA	circRNA_1563	3428	503	sense-overlapping	0	148.54	0.00281691	-8.47167	-12.2138	2.62415e-34	1.73577e-33	Down
NC_030824.1	9726962	9729487	2526	LOC102190983	1	XM_018061161.1	circRNA	circRNA_1343	14357	849	sense-overlapping	0	148.296	0.00282153	-8.4693	-12.2054	2.9104e-34	1.86677e-33	Down
NC_030820.1	54210613	54211990	1378	LAMA5	2	XM_018057585.1	circRNA	circRNA_1139	47567	24724	sense-overlapping	503.294	828.341	0.508462	-0.975788	-12.1917	3.44037e-34	2.10061e-33	Down
NC_030810.1	27240548	27241142	595	ZYG11B	1	XM_018044224.1	circRNA	circRNA_0260	755	755	exonic	0	127.459	0.0032828	-8.25086	-11.4488	2.38324e-30	1.26113e-29	Down
NC_030828.1	67574789	67583822	9034	KLC1	1	XR_001919854.1	circRNA	circRNA_1659	34603	34603	intergenic	0	127.319	0.00328642	-8.24927	-11.4435	2.53532e-30	1.31422e-29	Down
NC_030812.1	106727698	106764772	37075	ERC1	1	XM_018048685.1	circRNA	circRNA_0493	824	824	exonic	909.227	1232.74	0.617231	-0.696118	-11.1458	7.50742e-29	3.42965e-28	Down
NC_030824.1	30267556	30292661	25106	FAM198B	2	XM_018061480.1	circRNA	circRNA_1361	12039	12039	sense-overlapping	0	106.725	0.00392057	-7.99472	-10.6118	2.62646e-26	9.89794e-26	Down
NC_030811.1	70523308	70555413	32106	EPDR1	2	XM_018047200.1	circRNA	circRNA_0394	1498	402	sense-overlapping	0	105.891	0.00395145	-7.9834	-10.576	3.84999e-26	1.34697e-25	Down
NC_030810.1	402274	414599	12326	THAP4	1	XM_018039792.1	circRNA	circRNA_0222	1184	1184	exonic	41.3326	169.621	0.20392	-2.29392	-10.3101	6.34571e-25	2.16641e-24	Down
NC_030823.1	77930449	77989876	59428	CAMSAP2	1	XM_018060831.1	circRNA	circRNA_1319	41313	506	sense-overlapping	0	84.8791	0.00492964	-7.6643	-9.60708	7.46391e-22	2.10181e-21	Down
NC_030810.1	34766561	34766857	297	LOC102184867	2	XM_018044784.1	circRNA	circRNA_0269	52788	28330	sense-overlapping	0	84.8791	0.00492964	-7.6643	-9.60708	7.46391e-22	2.10181e-21	Down
NC_030814.1	102795907	102815704	19798	MYO9B	1	XM_018051367.1	circRNA	circRNA_0679	908	908	exonic	0	84.8104	0.00493363	-7.66313	-9.60366	7.71518e-22	2.14875e-21	Down
NC_030810.1	91153498	91154297	800	HIPK1	1	XM_018045939.1	circRNA	circRNA_0314	10594	1202	sense-overlapping	86.3166	212.616	0.339737	-1.55751	-8.90502	5.33779e-19	1.29866e-18	Down
NC_030819.1	50264827	50265125	299	CENPJ	2	XM_005687577.3	circRNA	circRNA_1068	20406	3379	sense-overlapping	148.316	276.137	0.449478	-1.15368	-8.06305	7.44165e-16	1.65805e-15	Down
NC_030825.1	36813065	36813713	649	NFATC3	1	XM_018062184.1	circRNA	circRNA_1408	3069	1298	sense-overlapping	128.178	233.975	0.458447	-1.12517	-7.27408	3.4879e-13	7.23797e-13	Down
NC_030820.1	77120735	77153142	32408	PTGIS	2	XM_018058008.1	circRNA	circRNA_1154	10512	599	sense-overlapping	63.7646	148.677	0.358906	-1.47832	-7.16516	7.76941e-13	1.59663e-12	Down
NC_030811.1	2423596	2431034	7439	RBM33	2	XM_018046653.1	circRNA	circRNA_0345	1879	396	sense-overlapping	106.07	191.395	0.463776	-1.1085	-6.49987	8.03906e-11	1.51478e-10	Down
NC_030827.1	6975127	6980374	5248	ENC1	1	XM_005694551.3	circRNA	circRNA_1557	5939	1933	sense-overlapping	320.889	426.032	0.630315	-0.665855	-6.29221	3.12975e-10	5.7109e-10	Down
NC_030814.1	62939688	62956810	17123	SMAD5	2	XM_018050347.1	circRNA	circRNA_0629	572	572	exonic	84.4909	148.887	0.474897	-1.07431	-5.58868	2.28797e-08	3.90553e-08	Down
NC_030825.1	62125839	62126237	399	LOC102174824	2	XM_013976736.2	circRNA	circRNA_1441	53200	43419	sense-overlapping	105.097	170.87	0.51472	-0.958141	-5.44847	5.08048e-08	8.40131e-08	Down
NC_030832.1	36690315	36692072	1758	EPHB4	1	XM_018040853.1	circRNA	circRNA_1872	1124	614	sense-overlapping	105.157	148.121	0.59411	-0.751198	-4.12232	3.75075e-05	5.38852e-05	Down
NC_030814.1	67299399	67299785	387	CDC34	2	XM_013965507.2	circRNA	circRNA_0635	83200	81724	sense-overlapping	106.274	148.399	0.599297	-0.738657	-4.06614	4.77989e-05	6.79023e-05	Down
NC_030829.1	32442660	32442810	151	TMF1	1	XM_005695752.3	circRNA	circRNA_1685	4271	1424	sense-overlapping	61.9989	85.3664	0.607776	-0.718389	-3.00959	0.00261597	0.00341097	Down
