# Supplementary material for: The Important Role of m6A-Modified circRNAs in the Differentiation of Intramuscular Adipocytes in Goats Based on MeRIP Sequencing Analysis
Source: Int J Mol Sci. 2023 Mar 2;24(5):4817. doi: 10.3390/ijms24054817 (PMC10003525; doi:10.3390/ijms24054817)
Supplement: Supplementary file 1 [file ijms-24-04817-s001.zip › Table S2.xlsx]

## Sheet: hypermethylation circRNAs
Table S2. The m6A-circRNAs/miRNA interactions.
target-circRNA	circRNA_Length	Total_Score	Total_Energy	Max_Score	Max_Energy	miRNA	miRNA_Length	Total_Score	Total_Energy	Max_Score	Max_Energy	target-mRNA	mRNA_Length	gene
circRNA_0582|NC_030813.1:116482969_116487260_+	549	157	-32.44	157	-32.44	chi-miR-103-5p	30	23733	-3154.66	179	-31.57	XM_018065217.1	106760	TTN
circRNA_2076|NW_017189516.1:65541939_65542425_-	487	153	-30.39	153	-30.39	chi-miR-877-3p	22	7015	-1130.74	164	-31	XM_018051565.1	24852	OBSCN
circRNA_0582|NC_030813.1:116482969_116487260_+	549	157	-32.44	157	-32.44	chi-miR-103-5p	30	3915	-580.34	174	-30.09	XM_018064656.1	5858	LOC102180883
circRNA_0582|NC_030813.1:116482969_116487260_+	549	157	-32.44	157	-32.44	chi-miR-103-5p	30	2979	-482.85	176	-35.24	XM_018065520.1	11208	TRIO
circRNA_0582|NC_030813.1:116482969_116487260_+	549	157	-32.44	157	-32.44	chi-miR-103-5p	30	1914	-263.19	164	-31.6	XM_018046994.1	9258	CDK13
circRNA_0582|NC_030813.1:116482969_116487260_+	549	157	-32.44	157	-32.44	chi-miR-103-5p	30	1769	-290.62	158	-32.43	XM_018049818.1	7478	WHSC1
circRNA_2076|NW_017189516.1:65541939_65542425_-	487	153	-30.39	153	-30.39	chi-miR-877-3p	22	1513	-252.29	170	-32.57	XM_018065535.1	8108	MYO10
circRNA_1944|NC_030834.1:12211363_12247598_+	5023	165	-30.01	165	-30.01	chi-miR-2411-5p	27	1335	-220.4	158	-31.47	XM_018055094.1	15577	BIRC6
circRNA_0582|NC_030813.1:116482969_116487260_+	549	157	-32.44	157	-32.44	chi-miR-103-5p	30	1205	-201.16	173	-30.25	XM_018062249.1	6599	ZNF536
circRNA_1379|NC_030824.1:65591887_65593129_-	614	158	-32.74	158	-32.74	chi-miR-483	22	1175	-158.14	151	-30.4	XM_018054605.1	5875	LOC106502520
circRNA_2076|NW_017189516.1:65541939_65542425_-	487	153	-30.39	153	-30.39	chi-miR-877-3p	22	1065	-195.8	163	-38.44	XM_018054746.1	5927	PAX7
circRNA_2076|NW_017189516.1:65541939_65542425_-	487	153	-30.39	153	-30.39	chi-miR-877-3p	22	1054	-161.62	162	-31.7	XM_018065487.1	5342	STK10
circRNA_2076|NW_017189516.1:65541939_65542425_-	487	153	-30.39	153	-30.39	chi-miR-877-3p	22	1043	-172.99	169	-30.29	XM_005679717.3	6942	ZFC3H1
circRNA_2076|NW_017189516.1:65541939_65542425_-	487	153	-30.39	153	-30.39	chi-miR-877-3p	22	937	-167.35	182	-36.05	XM_018048413.1	5075	AEBP2
circRNA_0570|NC_030813.1:115592512_115630066_+	2083	151	-31.01	151	-31.01	chi-miR-1388-3p	22	910	-134.21	162	-32.72	XM_018040701.1	8540	FOXK1
circRNA_1119|NC_030820.1:33128511_33130321_-	1811	470	-81.27	166	-31.45	chi-miR-423-5p	23	896	-150.92	155	-31.91	XM_018040074.1	6909	AUTS2
circRNA_2076|NW_017189516.1:65541939_65542425_-	487	153	-30.39	153	-30.39	chi-miR-877-3p	22	870	-167.69	152	-36.31	XM_018038993.1	6410	C23H6orf106
circRNA_0582|NC_030813.1:116482969_116487260_+	549	157	-32.44	157	-32.44	chi-miR-103-5p	30	761	-122.3	162	-30.6	XM_018062184.1	6379	NFATC3
circRNA_0873|NC_030817.1:21217626_21219471_+	1846	156	-30.09	156	-30.09	chi-miR-1343	22	746	-120.21	155	-30.34	XM_018059153.1	5434	AMBRA1
circRNA_1689|NC_030829.1:36786792_36843029_+	2896	152	-35.53	152	-35.53	chi-miR-874-3p	23	745	-133.26	157	-34.66	XM_018057585.1	11358	LAMA5
circRNA_0582|NC_030813.1:116482969_116487260_+	549	157	-32.44	157	-32.44	chi-miR-103-5p	30	744	-139.2	163	-31.15	XM_018066049.1	5309	LOC106501899
circRNA_2076|NW_017189516.1:65541939_65542425_-	487	153	-30.39	153	-30.39	chi-miR-877-3p	22	744	-173.45	160	-39.56	XM_005679774.3	5591	TMTC2
circRNA_1379|NC_030824.1:65591887_65593129_-	614	158	-32.74	158	-32.74	chi-miR-483	22	740	-110.57	156	-34.21	XM_018064659.1	6060	LOC102181155
circRNA_1119|NC_030820.1:33128511_33130321_-	1811	470	-81.27	166	-31.45	chi-miR-423-5p	23	607	-93.83	170	-32.58	XM_018065302.1	4891	KANSL1
circRNA_1944|NC_030834.1:12211363_12247598_+	5023	165	-30.01	165	-30.01	chi-miR-2411-5p	27	602	-85.69	165	-30.01	XM_018041786.1	10464	WHSC1L1
circRNA_0582|NC_030813.1:116482969_116487260_+	549	157	-32.44	157	-32.44	chi-miR-103-5p	30	601	-83.25	165	-31.24	XM_013973146.2	3362	WDR76
circRNA_2076|NW_017189516.1:65541939_65542425_-	487	153	-30.39	153	-30.39	chi-miR-877-3p	22	596	-126.33	153	-41.25	XM_018048625.1	4755	TSPAN9
circRNA_1689|NC_030829.1:36786792_36843029_+	2896	152	-35.53	152	-35.53	chi-miR-874-3p	23	592	-103.52	156	-30.84	XM_018061236.1	2604	LOC102182159
circRNA_0873|NC_030817.1:21217626_21219471_+	1846	156	-30.09	156	-30.09	chi-miR-1343	22	588	-111.78	155	-34.36	XM_018038405.1	2515	HDAC11
circRNA_1689|NC_030829.1:36786792_36843029_+	2896	152	-35.53	152	-35.53	chi-miR-874-3p	23	582	-116.82	155	-32.36	XM_018038710.1	9092	UHRF1BP1
circRNA_0873|NC_030817.1:21217626_21219471_+	1846	156	-30.09	156	-30.09	chi-miR-1343	22	580	-90.28	151	-30.51	XM_018043286.1	1635	ERI3
circRNA_2076|NW_017189516.1:65541939_65542425_-	487	153	-30.39	153	-30.39	chi-miR-877-3p	22	579	-96.84	151	-35.52	XM_018041474.1	3394	PANK1
circRNA_2076|NW_017189516.1:65541939_65542425_-	487	153	-30.39	153	-30.39	chi-miR-877-3p	22	468	-67.99	168	-33.08	XM_018057383.1	2151	PANK2
circRNA_1079|NC_030819.1:61337141_61360653_-	743	172	-31.15	172	-31.15	chi-miR-330-5p	20	466	-78.57	172	-31.15	XM_018056654.1	8349	DCLK1
circRNA_0570|NC_030813.1:115592512_115630066_+	2083	151	-31.01	151	-31.01	chi-miR-1388-3p	22	459	-78.06	158	-35.19	XM_018055587.1	8187	ATAD2B
circRNA_0873|NC_030817.1:21217626_21219471_+	1846	156	-30.09	156	-30.09	chi-miR-1343	22	453	-80.18	156	-30.09	XM_018054020.1	4926	SLC8A3
circRNA_1379|NC_030824.1:65591887_65593129_-	614	158	-32.74	158	-32.74	chi-miR-483	22	449	-104.68	153	-37.41	XM_005695760.3	7497	ADAMTS9
circRNA_1944|NC_030834.1:12211363_12247598_+	5023	165	-30.01	165	-30.01	chi-miR-2411-5p	27	447	-78.68	162	-33.06	XM_018047713.1	7200	FNDC3B
circRNA_0873|NC_030817.1:21217626_21219471_+	1846	156	-30.09	156	-30.09	chi-miR-1343	22	446	-87.78	155	-30.64	XM_005680985.3	6400	CCND2
circRNA_1379|NC_030824.1:65591887_65593129_-	614	158	-32.74	158	-32.74	chi-miR-483	22	439	-73.53	154	-33.33	XM_018067169.1	6460	TMCC1
circRNA_0873|NC_030817.1:21217626_21219471_+	1846	156	-30.09	156	-30.09	chi-miR-1343	22	438	-73.16	154	-34.1	XM_005689061.3	5608	KCNB2
circRNA_0873|NC_030817.1:21217626_21219471_+	1846	156	-30.09	156	-30.09	chi-miR-1343	22	438	-70.07	155	-31.65	XM_018054803.1	3763	MERTK
circRNA_1377|NC_030824.1:61295070_61296834_-	1765	172	-32.33	172	-32.33	chi-miR-1388-5p	21	313	-49.66	172	-32.33	XM_018061588.1	5595	NR3C2
circRNA_0582|NC_030813.1:116482969_116487260_+	549	157	-32.44	157	-32.44	chi-miR-103-5p	30	307	-52.79	167	-32.19	XM_013963850.2	2674	SLC38A1
circRNA_2076|NW_017189516.1:65541939_65542425_-	487	153	-30.39	153	-30.39	chi-miR-877-3p	22	307	-65.75	162	-42.34	XM_005698546.3	4621	SEC23IP
circRNA_2076|NW_017189516.1:65541939_65542425_-	487	163	-37.54	163	-37.54	chi-miR-1249	22	303	-63.15	156	-32.4	XM_018040433.1	4316	C25H16orf72
circRNA_1654|NC_030828.1:67046434_67113135_+	59834	2188	-316.92	159	-31.09	chi-miR-204-5p	22	301	-45.58	160	-30.56	XM_018042658.1	5164	ETS1
circRNA_1079|NC_030819.1:61337141_61360653_-	743	172	-31.15	172	-31.15	chi-miR-330-5p	20	300	-52.16	154	-32.93	XM_013969111.2	7042	PHF3
circRNA_0582|NC_030813.1:116482969_116487260_+	549	157	-32.44	157	-32.44	chi-miR-103-5p	30	295	-53.69	153	-31.45	XM_005691999.2	660	LOC102188072
circRNA_0873|NC_030817.1:21217626_21219471_+	1846	156	-30.09	156	-30.09	chi-miR-1343	22	295	-64.31	154	-37.63	XM_018043069.1	2175	PTDSS2
circRNA_0873|NC_030817.1:21217626_21219471_+	1846	156	-30.09	156	-30.09	chi-miR-1343	22	170	-41.8	170	-41.8	XM_018039699.1	2930	POLI
circRNA_1689|NC_030829.1:36786792_36843029_+	2896	152	-35.53	152	-35.53	chi-miR-874-3p	23	167	-39.45	167	-39.45	XM_018041661.1	4903	EBF3
circRNA_0866|NC_030817.1:16160594_16227079_+	61998	1791	-229.33	160	-33.07	chi-miR-17-5p	24	164	-30.45	164	-30.45	XM_018045879.1	1183	LOC108633298
circRNA_1944|NC_030834.1:12211363_12247598_+	5023	165	-30.01	165	-30.01	chi-miR-2411-5p	27	160	-30.5	160	-30.5	XM_018053667.1	5878	SERINC5
circRNA_1689|NC_030829.1:36786792_36843029_+	2896	152	-35.53	152	-35.53	chi-miR-874-3p	23	153	-30.33	153	-30.33	XM_018040729.1	8229	ADCY9

## Sheet: hypomethylation circRNAs
Table S2. The m6A-circRNAs/miRNA interactions.
target-circRNA	circRNA_Length	Total_Score	Total_Energy	Max_Score	Max_Energy	miRNA	miRNA_Length	Total_Score	Total_Energy	Max_Score	Max_Energy	target-mRNA	mRNA_Length	gene
circRNA_0269|NC_030810.1:34725298_34778085_-	28330	1034	-150.53	158	-31.65	chi-miR-154b-5p	22	4342	-572.67	184	-34.07	XM_018065217.1	106760	TTN
circRNA_1531|NC_030826.1:53784564_53785205_-	642	153	-30.54	153	-30.54	chi-miR-423-3p	23	1607	-284.72	158	-34.31	XM_018051533.1	27972	OBSCN
circRNA_1531|NC_030826.1:53784564_53785205_-	642	153	-30.54	153	-30.54	chi-miR-423-3p	23	878	-161.03	161	-33.11	XM_018054605.1	5875	LOC106502520
circRNA_1659|NC_030828.1:67540278_67574880_+	34603	1029	-161.73	164	-35.36	chi-miR-33b-3p	21	759	-140.96	166	-34.16	XM_018057585.1	11358	LAMA5
circRNA_1659|NC_030828.1:67540278_67574880_+	34603	1606	-244.93	154	-31.39	chi-miR-18a-3p	23	741	-129.73	164	-30.92	XM_018050706.1	10736	FBN2
circRNA_1385|NC_030825.1:2990208_3015038_-	14303	1340	-229.79	158	-31.59	chi-miR-361-3p	22	614	-102.53	162	-31.32	XM_018065520.1	11208	TRIO
circRNA_1659|NC_030828.1:67540278_67574880_+	34603	1606	-244.93	154	-31.39	chi-miR-18a-3p	23	607	-103.82	160	-32.19	XM_018065535.1	8108	MYO10
circRNA_1531|NC_030826.1:53784564_53785205_-	642	153	-30.54	153	-30.54	chi-miR-423-3p	23	600	-115.43	171	-33.99	XM_018049815.1	7824	WHSC1
circRNA_1531|NC_030826.1:53784564_53785205_-	642	153	-30.54	153	-30.54	chi-miR-423-3p	23	580	-110.4	154	-30.54	XM_018040073.1	7008	AUTS2
circRNA_1659|NC_030828.1:67540278_67574880_+	34603	1606	-244.93	154	-31.39	chi-miR-18a-3p	23	580	-92.22	153	-30.02	XM_005679717.3	6942	ZFC3H1
circRNA_1385|NC_030825.1:2990208_3015038_-	14303	782	-115.09	164	-33.61	chi-miR-125a-5p	22	467	-65.73	161	-30.05	XM_018067173.1	6268	TMCC1
circRNA_1361|NC_030824.1:30267374_30279412_-	12039	159	-31.36	159	-31.36	chi-miR-532-3p	21	332	-52.71	178	-31.06	XM_018053667.1	5878	SERINC5
circRNA_0269|NC_030810.1:34725298_34778085_-	28330	313	-46.57	167	-30.44	chi-miR-188-3p	21	322	-45.23	173	-31.42	XM_018041664.1	4763	EBF3
circRNA_1361|NC_030824.1:30267374_30279412_-	12039	744	-104.73	162	-33.24	chi-miR-199a-5p	23	312	-57.92	169	-30.9	XM_018042658.1	5164	ETS1
circRNA_1139|NC_030820.1:54200403_54247969_-	24724	445	-76.61	161	-31.33	chi-miR-324-5p	23	311	-55.8	167	-33.41	XM_018038405.1	2515	HDAC11
circRNA_1531|NC_030826.1:53784564_53785205_-	642	153	-30.54	153	-30.54	chi-miR-423-3p	23	296	-58.88	155	-34.17	XM_018052785.1	7514	TTC3
circRNA_1905|NC_030833.1:11956232_11984224_-	2613	152	-30.4	152	-30.4	chi-miR-345-3p	22	292	-45.44	152	-30.4	XM_005698546.3	4621	SEC23IP
circRNA_1531|NC_030826.1:53784564_53785205_-	642	153	-30.54	153	-30.54	chi-miR-423-3p	23	180	-34.55	180	-34.55	XM_018065301.1	5079	KANSL1
circRNA_1531|NC_030826.1:53784564_53785205_-	642	153	-30.54	153	-30.54	chi-miR-423-3p	23	156	-42.11	156	-42.11	XM_018056520.1	5116	CENPJ
circRNA_1659|NC_030828.1:67540278_67574880_+	34603	1029	-161.73	164	-35.36	chi-miR-33b-3p	21	154	-32.54	154	-32.54	XM_005698201.3	2749	PANK1
circRNA_1361|NC_030824.1:30267374_30279412_-	12039	159	-31.36	159	-31.36	chi-miR-532-3p	21	152	-30.63	152	-30.63	XM_018047893.1	3601	SLC38A1
circRNA_1361|NC_030824.1:30267374_30279412_-	12039	159	-31.36	159	-31.36	chi-miR-532-3p	21	152	-32.69	152	-32.69	XM_018038991.1	4356	C23H6orf106
